# Supplementary material for: Hydrothermal Synthesis of a Technical Lignin-Based Nanotube for the Efficient and Selective Removal of Cr(VI) from Aqueous Solution
Source: Molecules. 2023 Jul 31;28(15):5789. doi: 10.3390/molecules28155789 (PMC10421463; doi:10.3390/molecules28155789)
Supplement: Supplementary file 1 [file molecules-28-05789-s001.zip]

Archive with 1 entries (1 files):
- molecules-2519736-supplementary.pdf
